# Supplementary material for: From Bailout to Benchmark? Rethinking the Alfieri Procedure for Mitral Regurgitation in Barlow’s Disease
Source: J Clin Med. 2026 May 15;15(10):3818. doi: 10.3390/jcm15103818 (PMC13207406; doi:10.3390/jcm15103818)
Supplement: Supplementary file 1 [file jcm-15-03818-s001.zip]

Archive with 1 entries (1 files):
- jcm-4248515-supplementary.pdf
